# Supplementary material for: Identification of single nucleotide polymorphisms of PIK3R1 and DUSP1 genes and their genetic associations with milk production traits in dairy cows
Source: J Anim Sci Biotechnol. 2019 Nov 6;10:81. doi: 10.1186/s40104-019-0392-z (PMC6833155; doi:10.1186/s40104-019-0392-z)
Supplement: Supplementary file 1 — Additional file 1. Table S1. Primers and procedures for PCR used in SNP identification. [file 40104_2019_392_MOESM1_ESM.xlsx]

## Sheet: PCR
Table S2-1 Primers and procedures for PCR used in SNP identification
Primer ID	Location	Primer sequence, 5'-3'	Product length, bp	Annealing temp., ℃		Reaction system
PIK3R1-1F	5’ flanking region	tttaaaaatctgaatattgctgttctg	775	60		Content	Dosage	Total
PIK3R1-1R		ggaagtagaggaagaatatcctgaaa				Forward primer (10 pmol/μL)	1.25 μL	25 μL
PIK3R1-2F	5’ flanking region	aggtagcggtctgcttttgt	712	60		Reverse primer (10 pmol/μL)	1.25 μL
PIK3R1-2R		ccagaagggcagagtttcat				2×Taq Master Mix	12.5 μL
PIK3R1-3F	5’ flanking region	aactgcggtctgcctgag	532	60		DNA (50-100 ng/μL)	2 μL
PIK3R1-3R		ccgagtgctctgggttttc				ddH2O	8 μL
PIK3R1-4F	5’ flanking region	ctttggcgagcctggaat	680	60
PIK3R1-4R		cggcttccttcctctgct				The procedures of PCR amplification
PIK3R1-5F	Exon1	caggaagagtcggcagga	492	60
PIK3R1-5R		gctgctggtgacaggaaga				Temperature, ℃	Time	Cycle No.
PIK3R1-6F	Exon2-1	gcgtgaagcccaagtacg	710	60		95	5 min	1
PIK3R1-6R		ctcccctgtcgtctcgttat				95	30 s	35
PIK3R1-7F	Exon2-2	cgggcgctgtacgactataa	455	60		Annealing Temp.	30 s
PIK3R1-7R		caacttttatgcaccgcatgt				72	40 s
PIK3R1-8F	Exon3&4	gctcaggcgctctctttct	880	60		72	10 min	1
PIK3R1-8R		atgatttctgagctccctcca				4	Forever	1
PIK3R1-9F	Exon5	gagcagcccctgagagaac	361	60
PIK3R1-9R		caagtccatccacatctcaaca
PIK3R1-10F	Exon6&7	tctcgtgccttcgttctaaa	746	60
PIK3R1-10R		aaaggaacatgttgttatggatctc
PIK3R1-11F	Exon8-1	tgaacttttgaacactgggaga	882	60
PIK3R1-11R		aaacttcacacctagaacaaaactga
PIK3R1-12F	Exon8-2	tcattgcatatgacctttgaca	892	60
PIK3R1-12R		gcagctatttgtatggagtcaattt
PIK3R1-13F	Exon8-3	ccaagggtcctaagtttggtt	762	60
PIK3R1-13R		cagataaagatcgcggcttc
PIK3R1-14F	Exon8-4	aggaggaggaggaggaggac	525	60
PIK3R1-14R		ccctcctcatgcagtgctta
PIK3R1-15F	Exon9	agtataccatttggatgcctttg	760	60
PIK3R1-15R		aaaccatttgtttcattttcacac
PIK3R1-16F	Exon10	tcatggacttgtacattactgctg	390	60
PIK3R1-16R		tggaagggaaccaactatgc
PIK3R1-17F	Exon11&12	ccttttggggatcatgatttt	729	60
PIK3R1-17R		tgttgggaggatttttccac
PIK3R1-18F	Exon13	aggcagatgaattccatgtca	470	60
PIK3R1-18R		cacaaataaatgatctctctcatcact
PIK3R1-19F	Exon14&15	ttttatgaattagagtcctaccttgct	810	60
PIK3R1-19R		aatttcttctgccgaacacc
PIK3R1-20F	Exon16	cctcattcagctaagaaagacga	402	60
PIK3R1-20R		gaggtggtgcggataaatct
PIK3R1-21F	Exon17	gttgagtcagccccgtga	477	60
PIK3R1-21R		tcctgcttagatgttcaaatattaggt
PIK3R1-22F	Exon18-1	ctaaggagcacggggacag	895	60
PIK3R1-22R		ctctgaacacacggagcaga
PIK3R1-23F	Exon18-2	caagagttgggaccttggag	916	60
PIK3R1-23R		acatccccgtccctagattc
PIK3R1-24F	Exon18-3	gttgggcagtgcctgataa	920	60
PIK3R1-24R		ccccagtagttggaaagaaaga
PIK3R1-25F	Exon18-4	caagaggtgtctatccccaac	885	60
PIK3R1-25R		atgcctctgctgtctccatt
PIK3R1-26F	Exon18-5	cgtaggatgctatgcctctg	888	60
PIK3R1-26R		ccctttcttaaatgaccctaaactc
PIK3R1-27F	Exon18-6	aactgctttgtcatatagctggtta	838	60
PIK3R1-27R		cacgtgaccactcctgttttt
PIK3R1-28F	3’ flanking region	ttgttttgaaactgaagtcatggt	882	60
PIK3R1-28R		ctgctcagatccccaagtct
PIK3R1-29F	3’ flanking region	ttcctgctctttccctgct	880	60
PIK3R1-29R		aggcagatttctgggtctca
PIK3R1-30F	3’ flanking region	aaatggcatgggttgcttta	702	60
PIK3R1-30R		tcccattttgactcatctgaag
DUSP1-1F	5’ flanking region	gtagggccatactgccactc	810	60
DUSP1-1R		aaatatgtactgtttgagcgccta
DUSP1-2F	5’ flanking region	tgtccaggtcctgaaaatcc	835	60
DUSP1-2R		cgaaaggggtttcctttgtt
DUSP1-3F	5’ flanking region	caatttttctccgaccctca	824	60
DUSP1-3R		cgaccccggttttctttac
DUSP1-4F	Exon1	acgtgaccgtcattcaaaca	870	60
DUSP1-4R		aagccaacaagttcccacaa
DUSP1-5F	Exon2	gtcgctttgtgggaacttgt	467	60
DUSP1-5R		ctccgctccatcataccatt
DUSP1-6F	Exon3	cttttaacaacagtgctgtgagg	521	60
DUSP1-6R		aagtggaacattgaacccgta
DUSP1-7F	Exon4-1	tgtctgtgatgacatgaggtga	768	60
DUSP1-7R		cggctctcacacttgagtcc
DUSP1-8F	Exon4-2	ccttatttatttaatttcacccaagtt	700	60
DUSP1-8R		aggggccaccaaggagtat
DUSP1-9F	3’ flanking region	tgccaacagttgtatgtttgct	622	60
DUSP1-9R		gtgcccccacttgtgttact
DUSP1-10F	3’ flanking region	catttgccacgagtgtgttt	630	60
DUSP1-10R		gggaacccctggaaaactaa
DUSP1-11F	3’ flanking region	ttttgaaaagacctttagttgtgaaa	820	60
DUSP1-11R		ttaattctggttcagccgatg
DUSP1-12F	3’ flanking region	ttgttttgttttatcaaaccctagac	885	60
DUSP1-12R		gcaaggccatttatttgctc
